# Supplementary material for: Relish plays a dynamic role in the niche to modulate Drosophila blood progenitor homeostasis in development and infection
Source: eLife. 2021 Jul 22;10:e67158. doi: 10.7554/eLife.67158 (PMC8363268; doi:10.7554/eLife.67158)
Supplement: Figure 1—source data 1. [file elife-67158-fig1-data1.xlsx.xlsx]

## Sheet: Niche cell prolifertaion 
Niche cell proliferation
serial no	AntpGFPXw1118	AntpGFPXRel RNAi		pCol85GAL4Xw1118	pColGAL4XRel RNAi
1	58	255		53	136
2	53	154		54	139
3	45	163		54	151
4	47	195		54	155
5	35	200		55	158
6	55	156		55	154
7	46	161		55	150
8	38	196		56	151
9	54	224		67	167
10	40	223		58	163
Sum	471	1927		561	1524
Average	47.1	192.7		56.1	152.4
Standarad deviation	7.80954	34.2865		4.06749	9.57079
Ttest	1.37462e-07			1.22102e-12

## Sheet: MZ to total LG ratio
Medullary zone area/Total area of the primary lobe
	Serial no	AntpGFPxw1118	AntpGFPxRelRNAi
	1	0.561	0.173
	2	0.581	0.15
	3	0.48	0.321
	4	0.395	0.196
	5	0.491	0.259
	6	0.56	0.341
	7	0.453	0.328
	8	0.403	0.347
	9	0.417	0.133
	10	0.619	0.23
	Sum	4.96	2.478
	Average	0.496	0.2478
	Standard deviation	0.0802053	0.082853
	Ttest	8.47044e-06

## Sheet: Differentiation index
Differentiation index
Serial no	AntpGFPxw1118	AntpGFPxRelRNAi
1	0.345132	0.82612
2	0.360586	0.829503
3	0.378448	0.863187
4	0.380843	0.864191
5	0.436741	0.866753
6	0.451668	0.875294
7	0.515186	0.881603
8	0.572911	0.912467
9	0.584998	0.920136
10	0.592209	0.954377
11	0.380843	0.793786
Sum	4.99956	9.58742
Average	0.454506	0.871583
Standard deviation	0.0956225	0.0458656
Ttest	2.32386e-09

## Sheet: Mutant cell prolifertion
Niche cell proliferation
serial no	w1118	RelE20
1	45	87
2	46	78
3	47	80
4	53	84
5	54	80
6	55	75
7	48	77
8	44	70
sum	392	631
Average	49	78.875
Standard deviation	4.34248	5.24915
Ttest	9.03329e-09

## Sheet: Relish overexpression data
Niche cell proliferation
sl/no	AntpGFPxw1118	Antp-GFPxUAS Rel68kD
1	50	20
2	51	25
3	45	23
4	41	18
5	44	28
6	46	15
7	48	21
8	45	27
9	48	16
10	41	26
sum	459	219
Average	45.9	21.9
Standard deviation	3.41402	4.62961
Ttest	3.30375e-10

## Sheet: Crystal cell index
Crystal cell index
Serial no	Antp-GFPxw1118			Antp-GFPxRel RNAi
	Total DAPI positive cells	No of Hnt positive cells	Crystal cell index	Total DAPI positive cells	No of Hnt positive cells	Crystal cell index
1	1118	111	0.0992844	1646	136	0.0826245
2	1559	144	0.0923669	1422	95	0.0668073
3	2995	127	0.042404	1067	47	0.0440487
4	2887	103	0.0356772	1114	54	0.048474
5	3135	115	0.0366826	1435	118	0.08223
6	3313	101	0.030486	1893	70	0.0369783
7	3345	129	0.038565	1869	70	0.0374532
8	1506	130	0.0863214	3084	100	0.0324254
9				1773	71	0.0400451
10				1901	78	0.041031
	Antp-GFPxw1118	Antp-GFPxRel RNAi
sum	0.461788	0.512118
average	0.0577234	0.0512118
Standard deviation	0.0293201	0.018927
ttest	0.596872

## Sheet: Relish intensity analysis
Relish antibody expression		AntpGFPxw1118			AntpGFPXRel RNAi
	serial no
	1	PSC	Medullary zone		PSC	Medullary zone
	2	35.741	45.524		19.064	36.046
	3	43.752	44.366		15.648	36.811
	4	40.197	41.279		13.841	32.868
	5	43.304	36.873		17.914	38.403
	6	32.799	38.529		20.07	37.697
	7	41.427	40.113		19.778	41.59
	8	34.749	30.746		18.282	46.963
	9	37.612	40.89		16.89	47.22
	10	34.475	40.976		14.224	35.624
	Sum	344.056	359.296		155.711	353.222
	Average	38.2284	39.9218		17.3012	39.2469
	Standarad deviation	4.07152	4.33724		2.30733	5.02131
	Ttest	7.44338e-09			0.764274
