# Supplementary material for: Relish plays a dynamic role in the niche to modulate Drosophila blood progenitor homeostasis in development and infection
Source: eLife. 2021 Jul 22;10:e67158. doi: 10.7554/eLife.67158 (PMC8363268; doi:10.7554/eLife.67158)
Supplement: Figure 2—source data 1. [file elife-67158-fig2-data1.xlsx.xlsx]

## Sheet: EdU quantitation
	EdU incorporation	AntpGFPxw1118				AntpGFPxRelRNAi
sl/no	54 hrs	64 hrs	86hrs	96 hrs		54 hrs	64 hrs	86 hrs	96 hrs
1	2	3	7	3		6	7	27	21
2	3	4	8	4		5	7	29	22
3	3	4	12	7		5	9	25	27
4	5	5	9	7		7	6	32	29
5	4	5	11	4		7	6	25	26
6	5	4	10	3		6	8	23	32
7			13	6				29	34
								35
sum	22	25	70	28		36	43	161	157
Average	3.66667	4.16667	10	4		6	7.16667	26.8333	26.1667
Standard deviation	1.21106	0.752773	1.87083	1.8619		0.894427	1.16905	3.25064	4.16733
Ttest	0.0040724	0.000599323	2.39123e-07	4.35237e-06
	Niche proliferation	AntpGFPxw1118				AntpGFPxRelRNAi
sl/no	54 hrs	64 hrs	86hrs	96 hrs		54 hrs	64 hrs	86 hrs	96 hrs
1	13	18	40	50		25	25	100	140
2	16	19	46	40		18	26	95	143
3	15	21	39	45		22	26	91	110
4	14	25	42	45		24	25	98	163
5	16	23	42	46		25	23	95	170
6	18	22	40	46		22	25	97	158
sum	92	128	249	272		136	150	576	884
Average	15.3333	21.3333	41.5	45.3333		22.6667	25	96	147.333
Standard deviation	1.75119	2.58199	2.50998	3.20416		2.65832	1.09545	3.09839	21.6302
Ttest	0.000365522	0.0157991	2.95978e-11	6.84472e-05
Percentage of EdU incorporation in the PSC	AntpGal4/+					AntpGal4/UAS Rel RNAi
	54	64	86	96		54	64	86	96
	15.3	16.6	17.5	6		24	28	27	15
	18.7	21.3	17.3	10		27	26.9	30	15.3
	20	19	30.1	15		22	34.6	27.4	24.5
	31.7	20	21.4	15		29	24	32.6	17.7
	25	21.7	26.1	8		28	26	26.3	15.2
	27.7	18.1	25.1	6		27	32	32	20.2
sum	138.4	116.7	137.5	60		157	171.5	175.3	107.9
Average	23.0667	19.45	22.9167	10		26.1667	28.5833	29.2167	17.9833
Standard deviation	6.14058	1.94602	5.0929	4.14729		2.63944	3.96808	2.7029	3.77646
ttest	0.29444	0.00130096	0.0293652	0.00593529
					54 hrs	64 hrs	86 hrs	96 hrs
				AntpGal4/+	23.0667	19.45	22.9167	10
				AntpGal4/UAS Rel RNAi	26.1667	28.5833	29.2167	17.9833

## Sheet: Mitotic index
Mitotic index
	Serial no	AntpGFPxW11118	AntpGFPxRelish RNAi
	1	0.0344828	0.0258065
	2	0	0.025974
	3	0	0.0245399
	4	0	0.0228571
	5	0	0.0285714
	6	0	0.025641
	7	0	0.0248447
	8	0	0.0255102
	9	0.0185185	0.0287356
	10	0.025	0.0289017
	11	0.0208333	0.0379747
	12	0.0363636	0.0365854
	13	0.037037	0.0352941
	14	0.0192308	0.0320856
	15	0	0.0394737
	sum	0.191466	0.442796
	average	0.0127644	0.0295197
	standard deviation	0.0151444	0.00541717
	Ttest	0.000815019

## Sheet: Cell cycle analysis
cell cycle analysis
Fucci redxw1118	Red cells	Green cells	Yellow cells		Red only cells	Green only cells	Total cell number		% of G1	% of S	% of G2-M
1	35	45	25		10	20	55		36.3636	18.1818	45.4545
2	36	39	21		15	18	54		33.3333	27.7778	38.8889			% of G1		% of S		% of G2-M
3	55	48	38		17	10	65		15.3846	26.1538	58.4615		Fucci redxw1118	32.4473		21.9614		42.0859
4	41	54	26		15	28	69		40.5797	21.7391	37.6812		Standard deviation	8.65093		9.42043		10.4643
5	18	21	8		10	13	31		41.9355	32.2581	25.8065
6	29	32	13		16	19	48		39.5833	33.3333	27.0833		Fucci redxRelRNAi	14.198		41.6501		44.1519
7	46	59	36		10	23	69		33.3333	14.4928	52.1739		Standard deviation	7.6437		14.303		14.0187
8	39	42	25		14	17	56		30.3571	25	44.6429		t test	7.29629e-05		0.000418909		0.657548
9	51	61	50		1	11	62		17.7419	1.6129	50.6667
10	48	65	38		10	27	75		36	13.3333	40
11	44	47	26		18	21	65		32.3077	27.6923
							Average		32.4473	21.9614	42.0859
													32.4473	14.198		21.9614	41.6501		42.0859	44.1519
Fucci redxRelRNAi	Red cells	Green cells	Yellow cells		Red only cells	Green only cells	Total cell number		% of G1	% of S	% of G2-M		8.65093	7.6437		9.42043	14.303		10.4643	14.0187
1	101	62	42		59	20	121		16.5289	48.7603	34.7107
2	62	59	44		18	15	77		19.4805	23.3766	57.1429
3	58	52	24		34	28	86		32.5581	39.5349	27.907
4	76	52	40		36	12	88		13.6364	40.9091	45.4545
5	57	32	26		31	6	63		9.52381	49.2063	41.2698
6	97	84	67		30	17	114		14.9123	26.3158	58.7719
7	155	61	54		101	7	162		4.32099	62.3457	33.3333
8	124	73	65		59	8	132		6.06061	44.697	49.2424
9	140	89	72		68	17	157		10.828	43.3121	45.8599
10	79	57	44		35	13	92		14.1304	38.0435	47.8261
							Average		14.198	41.6501	44.1519
