# Supplementary material for: Relish plays a dynamic role in the niche to modulate Drosophila blood progenitor homeostasis in development and infection
Source: eLife. 2021 Jul 22;10:e67158. doi: 10.7554/eLife.67158 (PMC8363268; doi:10.7554/eLife.67158)
Supplement: Figure 5—source data 1. [file elife-67158-fig5-data1.xlsx.xlsx]

## Sheet: TREGFP intensity analysis
	Mean fluorecence intensity of TRE-GFP
	serial no	AntpGFPXw1118		AntpGFPxRelRNAi
	1	1.209		51.858
	2	0.748		47.375
	3	2.723		53.995
	4	0.971		49.214
	5	0.419		57.042
	6	1.652		53.237
	7	3.285		46.402
	8	4.389		55.464
	9	1.897		46.986
	10	3.209		49.964
	11	1.295		53.15
	12	2.79		56.689
	13	0.756		50.386
	14	2.121		58.699
	15	2.315		54.981
	sum	29.779		785.442
	Average	1.98527		52.3628
	Standard deviation	1.13407		3.87694
	Ttest	4.24517e-19

## Sheet: niche proliferation in JNK loss
Niche cell proliferation Rescue
serial no	AntpGFPxw1118	AntpGFPxRelRNAi	AntpGFPxbskDN	AntpGFPxBskDN;RelRNAi
1	50	192	52	104
2	44	154	47	85
3	54	195	53	70
4	47	205	50	75
5	44	143	41	80
6	42	154	50	73
7	52	168	60	101
8	45	136	55	85
9	42	188	46	91
10	52	150	55	88
11	47		43	90
12	51		60	95
13	47			105
				102
				80
				96
sum	617	1685	612	1420
average	47.4615	168.5	51	88.75
standard devaition	4.0128	24.5775	6.07529	11.2279
ttest	5.67566e-08	8.02086e-07	0.104903

## Sheet: Differentiation index
Differentiation index
serial no	AntpGFPxw1118	AntpGFPxRelRNAi	AntpGFPxbskDN	AntpGFPx bskDN;Reli
1	0.177229	0.523	0.132282	0.228
2	0.104405	0.594	0.171279	0.389
3	0.172628	0.562	0.101693	0.185
4	0.215702	0.552	0.169819	0.281
5	0.132185	0.575	0.260291	0.309
6	0.164816	0.746	0.122497	0.279
7	0.231808	0.641	0.161871	0.337
8	0.130099	0.718	0.0934645	0.245
9	0.126306	0.526	0.105146	0.149
10		0.7388	0.111388	0.285
sum	1.19877	6.1758	1.42973	2.687
average	0.171253	0.61758	0.142973	0.2687
standard deviation	0.0441901	0.0875023	0.0502879	0.0705818
ttest	1.55271e-09	1.79998e-08	0.392979

## Sheet: DE-cad level in JNK loss 
Progenitor index
	serial no	AntpGFPxw1118	AntpGFPxRelRNAi	AntpGFPxBskDN	AntpGFPxBskDN;RelRNAi
	1	0.561	0.173	0.524	0.507
	2	0.581	0.15	0.56	0.583
	3	0.48	0.321	0.511	0.584
	4	0.395	0.196	0.464	0.594
	5	0.491	0.259	0.435	0.512
	6	0.56	0.341	0.642	0.494
	7	0.453	0.328	0.549	0.395
	8	0.403	0.347	0.672	0.533
	9	0.417	0.133	0.521	0.712
	10	0.619	0.23	0.341	0.603
sum		4.96	2.478	5.219	5.517
average		0.496	0.2478	0.5219	0.5517
standard deviation		0.0802053	0.082853	0.0959704	0.0842932
ttest		2.26889e-06	1.94796e-07	0.521108

## Sheet: tak12 niche proliferation
Tak12 Niche prolifertion rescue
serial no	AntpGFPxw1118	AntpGFPxRelRNAi	AntpGFPxtak12	AntpGFPxtak12;RelRNAi
1	51	150	45	82
2	53	172	54	86
3	50	167	61	89
4	52	156	49	81
5	47	161	35	101
6	51	195	40	95
7	47	152	69	74
8	44	148	68	92
9	52	144	71	80
10	45	165	56	90
sum	492	1610	548	870
Average	49.2	161	54.8	87
Standard Deviation	3.19026	14.9592	12.5592	8.01388
Ttest	6.90805e-10	1.89587e-09	0.201232

## Sheet: Differentiation index in tak12
Differentiation Rescue in Tak12 muutant
serial no	AntpGFPxw1118	AntpGFPxRelRNAi	AntpGFPxtak12	AntpGFPxtak12;Rel RNAi
1	0.369607	0.702	0.384	0.489856
2	0.339105	0.752	0.191	0.45116
3	0.588829	0.817	0.315	0.358704
4	0.555593	0.51	0.181	0.516789
5	0.250519	0.556	0.191	0.346618
6	0.220472	0.523	0.233	0.444119
7	0.505876	0.461	0.454	0.472637
8	0.499908	0.686	0.267	0.428585
9	0.548858	0.753	0.6	0.401121
10	0.217904	0.692	0.228	0.335499
11	0.4558	0.732
12	0.361089
sum	4.91356	7.184	3.044	4.24509
Average	0.409463	0.653091	0.3044	0.424509
Standard Deviation	0.134548	0.118984	0.13723	0.0624327
Ttest	0.000152407	7.69199e-06	0.11535	4.74681e-05

## Sheet: DE-cad level in tak1 loss
Progenitor index
	serial no	AntpGFPxw1118	AntpGFPxRelRNAi	AntpGFPxtak12	AntpGFPxtak12;Reli
	1	0.561	0.173	0.534	0.473
	2	0.581	0.15	0.577	0.542
	3	0.48	0.321	0.547	0.358
	4	0.395	0.196	0.638	0.607
	5	0.491	0.259	0.316	0.563
	6	0.56	0.341	0.494	0.359
	7	0.453	0.328	0.338	0.364
	8	0.403	0.347	0.428	0.334
	9	0.417	0.133	0.432	0.384
	10	0.619	0.23	0.722	0.36
Sum		4.96	2.478	5.026	4.344
Average		0.496	0.2478	0.5026	0.4344
Standard deviation		0.0802053	0.082853	0.128018	0.102215
Ttest		2.26889e-06	0.000315114	0.89194

## Sheet: niche proliferation in hep act
Niche cell proliferation in JNK overexpression
Serial no	AntpGFPXW1118	AntpGFPXUAS hepact
1	57	70
2	40	75
3	61	68
4	56	96
5	61	110
6	45	85
7	56	72
8	43	81
9	48	66
sum	467	723
average	51.8889	80.3333
standard deviation	7.97566	14.6202
ttest	0.00022836

## Sheet: Differentiation index in Hepact
Differentiation index in Hep act
	serial no	AntpGFPxw1118	AntpGFPxUAS hep act
	1	0.581978	0.792371
	2	0.528251	0.69082
	3	0.536566	0.5369
	4	0.519666	0.723868
	5	0.545436	0.795724
	6	0.633803	0.683156
	7	0.581059	0.83854
	8	0.418263	0.504245
	9	0.528193	0.711975
	10	0.507503	0.620603
sum		5.38072	6.8982
average		0.538072	0.68982
standard deviation		0.0565862	0.109625
ttest		0.00174678

## Sheet: Fluorescence intensity of Ena
Mean Fluorescence intensity of Enabled
serial no	AntpGFPxw1118	AntpGFPxUAS hepact
1	12.077	26.269
2	10.271	27.971
3	15.265	35.031
4	13.339	25.18
5	11.329	28.818
6	13.867	30.28
7	13.897	24.441
8	12.852	25.519
9	14.276	21.616
10	16.059	23.424
sum	133.232	268.549
average	13.3232	26.8549
standard deviation	1.75929	3.85367
ttest	2.1131e-07

[truncated: 3 more sheets: Niche proliferation rescue , Filopodia quantitation, Extracellular Hedgehog quantita]
